# Supplementary material for: Plant-Based Titanium Dioxide Nanoparticles Trigger Biochemical and Proteome Modifications in Triticum aestivum L. under Biotic Stress of Puccinia striiformis
Source: Molecules. 2022 Jul 2;27(13):4274. doi: 10.3390/molecules27134274 (PMC9268011; doi:10.3390/molecules27134274)
Supplement: Supplementary file 1 [file molecules-27-04274-s001.zip]

Archive with 1 entries (1 files):
- molecules-1780421-supplementary.pdf
